# Supplementary material for: Effect of Long-Term Sodium Hypochlorite Cleaning on Silicon Carbide Ultrafiltration Membranes Prepared via Low-Pressure Chemical Vapor Deposition
Source: Membranes (Basel). 2024 Jan 15;14(1):22. doi: 10.3390/membranes14010022 (PMC10820315; doi:10.3390/membranes14010022)
Supplement: Supplementary file 1 [file membranes-14-00022-s001.zip]

Archive with 1 entries (1 files):
- membranes-2795354-supplementary.pdf
